# Supplementary material for: The Role of Bifidobacterium in COVID-19: A Systematic Review
Source: Life (Basel). 2023 Aug 31;13(9):1847. doi: 10.3390/life13091847 (PMC10532519; doi:10.3390/life13091847)
Supplement: Supplementary file 1 [file life-13-01847-s001.zip]

Archive with 1 entries (1 files):
- life-2533468-supplementary.pdf
